# Supplementary material for: Distribution and Evolution of Nonribosomal Peptide Synthetase Gene Clusters in the Ceratocystidaceae
Source: Genes (Basel). 2019 Apr 30;10(5):328. doi: 10.3390/genes10050328 (PMC6563098; doi:10.3390/genes10050328)
Supplement: Supplementary file 1 [file genes-10-00328-s001.zip]

Archive with 13 entries (10 files):
- Supplementary Files/
- Supplementary Files/Supplementary file S2 Feb 2019.docx
- __MACOSX/
- __MACOSX/Supplementary Files/
- __MACOSX/Supplementary Files/._Supplementary file S2 Feb 2019.docx
- Supplementary Files/Supplementary file S5 Feb 2019.docx
- __MACOSX/Supplementary Files/._Supplementary file S5 Feb 2019.docx
- Supplementary Files/Supplementary file S1 FEb 2019.docx
- __MACOSX/Supplementary Files/._Supplementary file S1 FEb 2019.docx
- Supplementary Files/Supplementary File S4 Feb 2019.docx
- __MACOSX/Supplementary Files/._Supplementary File S4 Feb 2019.docx
- Supplementary Files/Supplementary file S3 Feb 2019.docx
- __MACOSX/Supplementary Files/._Supplementary file S3 Feb 2019.docx
